# Supplementary material for: Gene Expression Profiling of B Cell Lymphoma in Dogs Reveals Dichotomous Metabolic Signatures Distinguished by Oxidative Phosphorylation
Source: Front Oncol. 2020 Mar 6;10:307. doi: 10.3389/fonc.2020.00307 (PMC7069556; doi:10.3389/fonc.2020.00307)
Supplement: Supplementary file 3 [file Table_3.XLSX]

## Sheet: Sheet 1
Supplementary Data 3: One hundred and forty-six differentially expressed genes (cluster 2 versuscluster 1) involved in mitochondrial metabolism or function.
Ensembl Gene ID	Gene Symbol	Gene Description	log2FC	FDR
ENSCAFG00000015878	UCHL1	ubiquitin C-terminal hydrolase L1 [Source:HGNC Symbol;Acc:HGNC:12513]	9.35419	0.00232494
ENSCAFG00000017557	S100A8	S100 calcium binding protein A8 [Source:HGNC Symbol;Acc:HGNC:10498]	8.58114	8.99e-10
ENSCAFG00000000460	LAPTM4B	lysosomal protein transmembrane 4 beta [Source:HGNC Symbol;Acc:HGNC:13646]	6.77011	0.0306608
ENSCAFG00000007027	FFAR2	free fatty acid receptor 2 [Source:HGNC Symbol;Acc:HGNC:4501]	6.33785	0.0014435
ENSCAFG00000023324	S100A12	S100 calcium binding protein A12 [Source:HGNC Symbol;Acc:HGNC:10489]	6.23462	2.76e-06
ENSCAFG00000020300	LPAR3	lysophosphatidic acid receptor 3 [Source:HGNC Symbol;Acc:HGNC:14298]	6.04587	0.0400212
ENSCAFG00000015049	CDA	cytidine deaminase [Source:HGNC Symbol;Acc:HGNC:1712]	5.72189	0.00304619
ENSCAFG00000012906	THEM5	thioesterase superfamily member 5 [Source:HGNC Symbol;Acc:HGNC:26755]	5.71242	0.0499262
ENSCAFG00000008869	TGM2	transglutaminase 2 [Source:HGNC Symbol;Acc:HGNC:11778]	5.19264	0.0169312
ENSCAFG00000031385	ZNF555	zinc finger protein 555 [Source:HGNC Symbol;Acc:HGNC:28382]	5.1203	0.0179448
ENSCAFG00000004058	CABP5	calcium binding protein 5 [Source:HGNC Symbol;Acc:HGNC:13714]	4.96335	0.0254128
ENSCAFG00000006948	ALOX5	arachidonate 5-lipoxygenase [Source:HGNC Symbol;Acc:HGNC:435]	4.91168	0.0226669
ENSCAFG00000012381	BNIPL	BCL2 interacting protein like [Source:HGNC Symbol;Acc:HGNC:16976]	4.5082	0.0283802
ENSCAFG00000013692	ADORA3	Adenosine receptor A3 [Source:UniProtKB/Swiss-Prot;Acc:Q28309]	4.49682	0.0259065
ENSCAFG00000023212	ABCA2	ATP binding cassette subfamily A member 2 [Source:HGNC Symbol;Acc:HGNC:32]	4.33548	0.0205507
ENSCAFG00000016984	PER1	period circadian clock 1 [Source:HGNC Symbol;Acc:HGNC:8845]	4.22753	0.0105042
ENSCAFG00000001091	TGFBI	transforming growth factor beta induced [Source:HGNC Symbol;Acc:HGNC:11771]	4.17583	0.0352375
ENSCAFG00000018379	GZMK	granzyme K [Source:HGNC Symbol;Acc:HGNC:4711]	3.94023	0.0130112
ENSCAFG00000013763	LTF	Canis lupus familiaris lactotransferrin (LTF), mRNA. [Source:RefSeq mRNA;Acc:NM_001287076]	3.84039	0.0282954
ENSCAFG00000010416	UNC119B	unc-119 lipid binding chaperone B [Source:HGNC Symbol;Acc:HGNC:16488]	3.83975	0.0408287
ENSCAFG00000002400	ALDH1B1	aldehyde dehydrogenase 1 family member B1 [Source:HGNC Symbol;Acc:HGNC:407]	3.81701	0.0440163
ENSCAFG00000019798	CSF1	colony stimulating factor 1 [Source:HGNC Symbol;Acc:HGNC:2432]	3.49483	0.0480003
ENSCAFG00000001456	GCAT	glycine C-acetyltransferase [Source:HGNC Symbol;Acc:HGNC:4188]	3.41766	0.0296686
ENSCAFG00000017646	SERPINA1	serpin family A member 1 [Source:HGNC Symbol;Acc:HGNC:8941]	3.41173	0.0485538
ENSCAFG00000020089	PTGES2	prostaglandin E synthase 2 [Source:HGNC Symbol;Acc:HGNC:17822]	3.39509	0.0472475
ENSCAFG00000016863	LMNA	prelamin-A/C [Source:RefSeq peptide;Acc:NP_001274080]	3.31147	0.0448839
ENSCAFG00000009343	SLC40A1	solute carrier family 40 member 1 [Source:HGNC Symbol;Acc:HGNC:10909]	3.19149	0.0259065
ENSCAFG00000014333	S100P	S100 calcium binding protein P [Source:HGNC Symbol;Acc:HGNC:10504]	3.15003	0.0360251
ENSCAFG00000014523	ENO2	enolase 2 [Source:HGNC Symbol;Acc:HGNC:3353]	3.13194	0.0326484
ENSCAFG00000012073	LIMK1	LIM domain kinase 1 [Source:HGNC Symbol;Acc:HGNC:6613]	3.11201	0.0472475
ENSCAFG00000019521	FLNA	filamin A [Source:HGNC Symbol;Acc:HGNC:3754]	3.04458	0.0014435
ENSCAFG00000019157	CRK	CRK proto-oncogene, adaptor protein [Source:HGNC Symbol;Acc:HGNC:2362]	3.02557	0.0440639
ENSCAFG00000003474	VOPP1	vesicular, overexpressed in cancer, prosurvival protein 1 [Source:HGNC Symbol;Acc:HGNC:34518]	2.95329	0.0476081
ENSCAFG00000016019	FADS2	fatty acid desaturase 2 [Source:HGNC Symbol;Acc:HGNC:3575]	2.93522	0.00373802
ENSCAFG00000019675	DECR2	2,4-dienoyl-CoA reductase 2 [Source:HGNC Symbol;Acc:HGNC:2754]	2.85075	0.0360251
ENSCAFG00000015440	PPM1F	protein phosphatase, Mg2+/Mn2+ dependent 1F [Source:HGNC Symbol;Acc:HGNC:19388]	2.7892	0.00700905
ENSCAFG00000015840	ATP13A2	ATPase 13A2 [Source:HGNC Symbol;Acc:HGNC:30213]	2.7337	0.0442875
ENSCAFG00000022717	ND2	NADH-ubiquinone oxidoreductase chain 2 [Source:UniProtKB/Swiss-Prot;Acc:Q9ZZ65]	2.72942	0.000143859
ENSCAFG00000016060	RARA	retinoic acid receptor alpha [Source:HGNC Symbol;Acc:HGNC:9864]	2.5673	0.0297915
ENSCAFG00000010739	TERT	telomerase reverse transcriptase [Source:RefSeq peptide;Acc:NP_001026800]	2.54922	0.0318678
ENSCAFG00000019401	PGP	phosphoglycolate phosphatase [Source:HGNC Symbol;Acc:HGNC:8909]	2.53505	0.0360251
ENSCAFG00000004529	VIM	vimentin [Source:RefSeq peptide;Acc:NP_001273952]	2.5132	0.0267093
ENSCAFG00000016416	CAPN2	calpain 2 [Source:HGNC Symbol;Acc:HGNC:1479]	2.45133	0.0376446
ENSCAFG00000006657	ALKBH3	alkB homolog 3, alpha-ketoglutaratedependent dioxygenase [Source:HGNC Symbol;Acc:HGNC:30141]	2.27624	0.0259065
ENSCAFG00000022713	MT-ND1	NADH-ubiquinone oxidoreductase chain 1 [Source:UniProtKB/Swiss-Prot;Acc:P92604]	2.26701	0.00250908
ENSCAFG00000019271	NLRC3	NLR family CARD domain containing 3 [Source:HGNC Symbol;Acc:HGNC:29889]	2.24348	0.0360251
ENSCAFG00000022739	ND5	NADH dehydrogenase subunit 5 (mitochondrion) [Source:RefSeq peptide;Acc:NP_008481]	2.20418	0.00102079
ENSCAFG00000002464	ANP32B	acidic nuclear phosphoprotein 32 family member B [Source:HGNC Symbol;Acc:HGNC:16677]	2.12401	0.0315529
ENSCAFG00000005524	USP36	ubiquitin specific peptidase 36 [Source:HGNC Symbol;Acc:HGNC:20062]	2.09941	0.0218951
ENSCAFG00000001211	HMGA1	high mobility group protein HMG-I/HMG-Y [Source:RefSeq peptide;Acc:NP_001003387]	2.08427	0.0175122
ENSCAFG00000019408	ARHGAP4	Rho GTPase activating protein 4 [Source:HGNC Symbol;Acc:HGNC:674]	2.07526	0.0110226
ENSCAFG00000005402	RPS3	40S ribosomal protein S3 [Source:UniProtKB/Swiss-Prot;Acc:E2RH47]	2.0067	0.00813563
ENSCAFG00000016129	EIF5A	eukaryotic translation initiation factor 5A [Source:HGNC Symbol;Acc:HGNC:3300]	2.00448	0.00487322
ENSCAFG00000022730	COX3	cytochrome c oxidase subunit III (mitochondrion) [Source:RefSeq peptide;Acc:NP_008477]	1.99627	0.00894225
ENSCAFG00000015077	GAPDH	glyceraldehyde-3-phosphate dehydrogenase [Source:RefSeq peptide;Acc:NP_001003142]	1.99523	0.0318678
ENSCAFG00000022723	COX1	Cytochrome c oxidase subunit 1 [Source:UniProtKB/Swiss-Prot;Acc:Q9ZZ64]	1.97018	0.00177925
ENSCAFG00000022734	ND4L	NADH-ubiquinone oxidoreductase chain 4L [Source:UniProtKB/Swiss-Prot;Acc:Q9ZZ59]	1.94786	0.00534834
ENSCAFG00000016687	CTBP1	C-terminal binding protein 1 [Source:HGNC Symbol;Acc:HGNC:2494]	1.89736	0.0181561
ENSCAFG00000022726	MT-CO2	Cytochrome c oxidase subunit 2 [Source:UniProtKB/Swiss-Prot;Acc:P67780]	1.85357	0.0123278
ENSCAFG00000000698	TRABD	TraB domain containing [Source:HGNC Symbol;Acc:HGNC:28805]	1.83143	0.0465498
ENSCAFG00000004745	RPS8	ribosomal protein S8 [Source:HGNC Symbol;Acc:HGNC:10441]	1.805	0.0183146
ENSCAFG00000013054	ATG4B	autophagy related 4B cysteine peptidase [Source:HGNC Symbol;Acc:HGNC:20790]	1.79529	0.0414262
ENSCAFG00000008935	RPS10	ribosomal protein S10 [Source:HGNC Symbol;Acc:HGNC:10383]	1.79023	0.0352375
ENSCAFG00000022735	MT-ND4	NADH-ubiquinone oxidoreductase chain 4 [Source:UniProtKB/Swiss-Prot;Acc:Q9ZZ58]	1.78903	0.0118427
ENSCAFG00000016673	RNF44	ring finger protein 44 [Source:HGNC Symbol;Acc:HGNC:19180]	1.78749	0.029891
ENSCAFG00000000190	RPS12	ribosomal protein S12 [Source:HGNC Symbol;Acc:HGNC:10385]	1.77311	0.0179448
ENSCAFG00000020150	RPL5	ribosomal protein L5 [Source:HGNC Symbol;Acc:HGNC:10360]	1.76854	0.0225727
ENSCAFG00000022732	MT-ND3	NADH-ubiquinone oxidoreductase chain 3 [Source:UniProtKB/Swiss-Prot;Acc:Q9ZZ60]	1.76472	0.0218951
ENSCAFG00000024818	RACK1	receptor for activated C kinase 1 [Source:HGNC Symbol;Acc:HGNC:4399]	1.76322	0.0149912
ENSCAFG00000022729	ATP6	ATP synthase subunit a [Source:UniProtKB/Swiss-Prot;Acc:Q9ZZ62]	1.73749	0.0190582
ENSCAFG00000003109	MDN1	midasin AAA ATPase 1 [Source:HGNC Symbol;Acc:HGNC:18302]	1.73084	0.0172453
ENSCAFG00000013053	RPS17	Canis lupus familiaris ribosomal protein S17 (RPS17), mRNA. [Source:RefSeq mRNA;Acc:NM_001003099]	1.72936	0.0218951
ENSCAFG00000019301	CLUH	clustered mitochondria homolog [Source:HGNC Symbol;Acc:HGNC:29094]	1.72095	0.034395
ENSCAFG00000019158	EEF2	eukaryotic translation elongation factor 2 [Source:HGNC Symbol;Acc:HGNC:3214]	1.71387	0.0302023
ENSCAFG00000004533	TPT1	tumor protein, translationally-controlled 1 [Source:HGNC Symbol;Acc:HGNC:12022]	1.70702	0.0295978
ENSCAFG00000013232	RPL11	60S ribosomal protein L11 isoform 2 [Source:RefSeq peptide;Acc:NP_001240836]	1.69918	0.0239768
ENSCAFG00000004871	RPL32	60S ribosomal protein L32 [Source:UniProtKB/Swiss-Prot;Acc:E2RKA8]	1.69568	0.0267093
ENSCAFG00000022740	MT-ND6	NADH-ubiquinone oxidoreductase chain 6 [Source:UniProtKB/Swiss-Prot;Acc:Q9ZZ56]	1.68844	0.0172453
ENSCAFG00000018262	PNPLA6	patatin like phospholipase domain containing 6 [Source:HGNC Symbol;Acc:HGNC:16268]	1.64204	0.0376446
ENSCAFG00000020136	RPL12	60S ribosomal protein L12 [Source:UniProtKB/Swiss-Prot;Acc:E2RR58]	1.59379	0.0301377
ENSCAFG00000028709	ZNF580	zinc finger protein 580 [Source:HGNC Symbol;Acc:HGNC:29473]	1.58318	0.0466743
ENSCAFG00000001346	RPL3	60S ribosomal protein L3 [Source:RefSeq peptide;Acc:NP_001239088]	1.56892	0.0318678
ENSCAFG00000017021	PFAS	phosphoribosylformylglycinamidine synthase [Source:HGNC Symbol;Acc:HGNC:8863]	1.5574	0.0205507
ENSCAFG00000018775	LONP1	lon peptidase 1, mitochondrial [Source:HGNC Symbol;Acc:HGNC:9479]	1.54102	0.0316666
ENSCAFG00000011733	GRK2	G protein-coupled receptor kinase 2 [Source:HGNC Symbol;Acc:HGNC:289]	1.51217	0.030424
ENSCAFG00000019475	NDOR1	NADPH dependent diflavin oxidoreductase 1 [Source:HGNC Symbol;Acc:HGNC:29838]	1.49121	0.0351184
ENSCAFG00000022728	MT-ATP8	ATP synthase protein 8 [Source:UniProtKB/Swiss-Prot;Acc:Q9ZZ63]	1.48487	0.037557
ENSCAFG00000017093	CALR	calreticulin [Source:HGNC Symbol;Acc:HGNC:1455]	1.48237	0.0172674
ENSCAFG00000003263	RPS7	ribosomal protein S7 [Source:HGNC Symbol;Acc:HGNC:10440]	1.47938	0.0465498
ENSCAFG00000029892	RPL13A	ribosomal protein L13a [Source:HGNC Symbol;Acc:HGNC:10304]	1.46832	0.047904
ENSCAFG00000016493	RPL19	60S ribosomal protein L19 [Source:RefSeq peptide;Acc:NP_001300711]	1.45911	0.0400212
ENSCAFG00000014239	SF1	splicing factor 1 [Source:HGNC Symbol;Acc:HGNC:12950]	1.41641	0.0282954
ENSCAFG00000022742	CYTB	Cytochrome b [Source:UniProtKB/Swiss-Prot;Acc:Q34101]	1.41364	0.0360251
ENSCAFG00000000871	BRD2	Bromodomain-containing protein 2 [Source:UniProtKB/Swiss-Prot;Acc:Q5TJG6]	1.40652	0.0398459
ENSCAFG00000019682	MRPL28	mitochondrial ribosomal protein L28 [Source:HGNC Symbol;Acc:HGNC:14484]	1.32324	0.0440639
ENSCAFG00000019862	MRPS2	mitochondrial ribosomal protein S2 [Source:HGNC Symbol;Acc:HGNC:14495]	1.28589	0.0466743
ENSCAFG00000011885	DNAJC8	DnaJ heat shock protein family (Hsp40) member C8 [Source:HGNC Symbol;Acc:HGNC:15470]	-1.199	0.0472475
ENSCAFG00000032463	PSENEN	gamma-secretase subunit PEN-2 [Source:RefSeq peptide;Acc:NP_001271378]	-1.20645	0.0466743
ENSCAFG00000002287	TXNDC9	thioredoxin domain containing 9 [Source:HGNC Symbol;Acc:HGNC:24110]	-1.27742	0.0408287
ENSCAFG00000014765	CCDC56	coiled coil domain-containing protein 56	-1.29777	0.0466743
ENSCAFG00000011591	HCCS	holocytochrome c synthase [Source:HGNC Symbol;Acc:HGNC:4837]	-1.30075	0.0320229
ENSCAFG00000017665	VMP1	vacuole membrane protein 1 [Source:HGNC Symbol;Acc:HGNC:29559]	-1.32273	0.0428315
ENSCAFG00000019634	FUNDC2	FUN14 domain containing 2 [Source:HGNC Symbol;Acc:HGNC:24925]	-1.37563	0.0205507
ENSCAFG00000014116	ATP6AP2	ATPase H+ transporting accessory protein 2 [Source:HGNC Symbol;Acc:HGNC:18305]	-1.38826	0.0218401
ENSCAFG00000019245	BCAP31	B-cell receptor-associated protein 31 [Source:HGNC Symbol;Acc:HGNC:16695]	-1.39719	0.0306608
ENSCAFG00000001057	TRMT11	tRNA methyltransferase 11 homolog [Source:HGNC Symbol;Acc:HGNC:21080]	-1.39868	0.0408287
ENSCAFG00000013869	NMT1	N-myristoyltransferase 1 [Source:HGNC Symbol;Acc:HGNC:7857]	-1.39911	0.0271324
ENSCAFG00000011122	GSK3B	glycogen synthase kinase 3 beta [Source:HGNC Symbol;Acc:HGNC:4617]	-1.41313	0.0231124
ENSCAFG00000000140	TCF4	transcription factor 4 [Source:RefSeq peptide;Acc:NP_001003268]	-1.4275	0.0478782
ENSCAFG00000020360	ATP6V0D1	ATPase H+ transporting V0 subunit d1 [Source:HGNC Symbol;Acc:HGNC:13724]	-1.42851	0.0295761
ENSCAFG00000017181	MAT2B	methionine adenosyltransferase 2B [Source:HGNC Symbol;Acc:HGNC:6905]	-1.43107	0.0376446
ENSCAFG00000013457	FASTKD2	FAST kinase domains 2 [Source:HGNC Symbol;Acc:HGNC:29160]	-1.46192	0.0440163
ENSCAFG00000018007	PSMD10	proteasome 26S subunit, non-ATPase 10 [Source:HGNC Symbol;Acc:HGNC:9555]	-1.46238	0.0325781
ENSCAFG00000028607	GMFG	glia maturation factor gamma [Source:HGNC Symbol;Acc:HGNC:4374]	-1.46378	0.0201395
ENSCAFG00000018747	AIFM1	apoptosis inducing factor mitochondria associated 1 [Source:HGNC Symbol;Acc:HGNC:8768]	-1.47709	0.0310872
ENSCAFG00000012307	NF2	neurofibromin 2 [Source:HGNC Symbol;Acc:HGNC:7773]	-1.5218	0.0205076
ENSCAFG00000019582	ATP6AP1	ATPase H+ transporting accessory protein 1 [Source:HGNC Symbol;Acc:HGNC:868]	-1.60734	0.0127144
ENSCAFG00000011157	CASP7	caspase 7 [Source:HGNC Symbol;Acc:HGNC:1508]	-1.61041	0.0172674
ENSCAFG00000014506	FUNDC1	FUN14 domain containing 1 [Source:HGNC Symbol;Acc:HGNC:28746]	-1.62745	0.0281492
ENSCAFG00000014632	PNKD	paroxysmal nonkinesigenic dyskinesia [Source:HGNC Symbol;Acc:HGNC:9153]	-1.66903	0.0127144
ENSCAFG00000009409	ECI2	enoyl-CoA delta isomerase 2 [Source:HGNC Symbol;Acc:HGNC:14601]	-1.68412	0.0327154
ENSCAFG00000010508	NDUFV3	NADH:ubiquinone oxidoreductase subunit V3 [Source:HGNC Symbol;Acc:HGNC:7719]	-1.7339	0.0343961
ENSCAFG00000018009	ATG4A	autophagy related 4A cysteine peptidase [Source:HGNC Symbol;Acc:HGNC:16489]	-1.73892	0.0203102
ENSCAFG00000009815	SFXN3	sideroflexin 3 [Source:HGNC Symbol;Acc:HGNC:16087]	-1.75026	0.0325781
ENSCAFG00000023835	ACAD11	acyl-CoA dehydrogenase family member 11 [Source:HGNC Symbol;Acc:HGNC:30211]	-1.83742	0.047904
ENSCAFG00000019812	GSTM4	glutathione S-transferase mu 4 [Source:HGNC Symbol;Acc:HGNC:4636]	-1.85643	0.0476081
ENSCAFG00000011625	NFATC2	nuclear factor of activated T-cells 2 [Source:HGNC Symbol;Acc:HGNC:7776]	-1.89897	0.0172674
ENSCAFG00000009009	DECR1	2,4-dienoyl-CoA reductase 1 [Source:HGNC Symbol;Acc:HGNC:2753]	-1.94183	0.00856515
ENSCAFG00000017967	PIN1	peptidylprolyl cis/trans isomerase, NIMA-interacting 1 [Source:HGNC Symbol;Acc:HGNC:8988]	-1.96236	0.0014435
ENSCAFG00000017369	PCTP	phosphatidylcholine transfer protein [Source:HGNC Symbol;Acc:HGNC:8752]	-2.17151	0.000218092
ENSCAFG00000017704	ARMCX3	armadillo repeat containing, X-linked 3 [Source:HGNC Symbol;Acc:HGNC:24065]	-2.20867	0.0014435
ENSCAFG00000030286	HBB	hemoglobin subunit beta-like [Source:RefSeq peptide;Acc:NP_001257813]	-3.25327	0.0259065
ENSCAFG00000000420	CPM	carboxypeptidase M [Source:HGNC Symbol;Acc:HGNC:2311]	-3.26632	0.0179448
ENSCAFG00000020035	NUDT7	nudix hydrolase 7 [Source:HGNC Symbol;Acc:HGNC:8054]	-3.31048	0.00232494
ENSCAFG00000028669	FAM171B	family with sequence similarity 171 member B [Source:HGNC Symbol;Acc:HGNC:29412]	-3.49984	0.0460356
ENSCAFG00000001741	GNMT	glycine N-methyltransferase [Source:HGNC Symbol;Acc:HGNC:4415]	-4.06272	0.0441499
ENSCAFG00000004236	ATP6V0A4	ATPase H+ transporting V0 subunit a4 [Source:HGNC Symbol;Acc:HGNC:866]	-4.31664	0.0480797
ENSCAFG00000009732	TSPAN2	tetraspanin 2 [Source:HGNC Symbol;Acc:HGNC:20659]	-4.46973	0.0290971
ENSCAFG00000024178	BEX3	brain expressed X-linked 3 [Source:HGNC Symbol;Acc:HGNC:13388]	-4.89923	0.0123729
ENSCAFG00000007562	AMPD3	adenosine monophosphate deaminase 3 [Source:HGNC Symbol;Acc:HGNC:470]	-5.30046	0.0259141
ENSCAFG00000013450	HOXD8	homeobox D8 [Source:HGNC Symbol;Acc:HGNC:5139]	-6.00151	0.0466743
ENSCAFG00000019507	AJAP1	adherens junctions associated protein 1 [Source:HGNC Symbol;Acc:HGNC:30801]	-6.16726	0.0416977
ENSCAFG00000002878	SULT1E1	sulfotransferase family 1E member 1 [Source:HGNC Symbol;Acc:HGNC:11377]	-6.39229	0.029891
ENSCAFG00000002222	ASNS	asparagine synthetase (glutamine-hydrolyzing) [Source:HGNC Symbol;Acc:HGNC:753]	-6.91086	0.0154069
ENSCAFG00000000804	FBLN1	fibulin 1 [Source:HGNC Symbol;Acc:HGNC:3600]	-7.02565	0.0215658
ENSCAFG00000005187	EDNRB	endothelin receptor type B [Source:HGNC Symbol;Acc:HGNC:3180]	-7.31586	0.0169312
