# Supplementary material for: Gene Expression Profiling of B Cell Lymphoma in Dogs Reveals Dichotomous Metabolic Signatures Distinguished by Oxidative Phosphorylation
Source: Front Oncol. 2020 Mar 6;10:307. doi: 10.3389/fonc.2020.00307 (PMC7069556; doi:10.3389/fonc.2020.00307)
Supplement: Supplementary file 4 [file Table_4.XLSX]

## Sheet: geneset
Supplementary Data 4: Expression of genes involved in oxidative phosphorylation in canine OxPhos versus non-OxPhos subgroups.
Genes involved in KEGG pathway oxidative phosphorylation in human	Gene annotation in canine genome	log2(FC) in canine OxPhos versus non-OxPhos
ATP12A	ATP12A	ns
ATP4A	ATP4A	ns
ATP4B	ATP4B	ns
ATP5F1A	#N/A	#N/A
ATP5F1B	#N/A	#N/A
ATP5F1C	#N/A	#N/A
ATP5F1D	#N/A	#N/A
ATP5F1E	#N/A	#N/A
ATP5MC1	#N/A	#N/A
ATP5MC1P5	#N/A	#N/A
ATP5MC2	#N/A	#N/A
ATP5MC3	#N/A	#N/A
ATP5ME	#N/A	#N/A
ATP5MF	#N/A	#N/A
ATP5MG	#N/A	#N/A
ATP5PB	#N/A	#N/A
ATP5PD	#N/A	#N/A
ATP5PF	#N/A	#N/A
ATP5PO	#N/A	#N/A
ATP6AP1	ATP6AP1	-1.60734
ATP6V0A1	ATP6V0A1	ns
ATP6V0A2	ATP6V0A2	ns
ATP6V0A4	ATP6V0A4	-4.31664
ATP6V0B	ATP6V0B	ns
ATP6V0C	ATP6V0C	ns
ATP6V0D1	ATP6V0D1	-1.42851
ATP6V0D2	ATP6V0D2	ns
ATP6V0E1	ATP6V0E1	ns
ATP6V0E2	ATP6V0E2	ns
ATP6V1A	ATP6V1A	ns
ATP6V1B1	ATP6V1B1	ns
ATP6V1B2	ATP6V1B2	ns
ATP6V1C1	ATP6V1C1	ns
ATP6V1C2	ATP6V1C2	ns
ATP6V1D	ATP6V1D	ns
ATP6V1E1	ATP6V1E1	ns
ATP6V1E2	ATP6V1E2	ns
ATP6V1F	ATP6V1F	ns
ATP6V1G1	ATP6V1G1	ns
ATP6V1G2	#N/A	#N/A
ATP6V1G3	ATP6V1G3	ns
ATP6V1H	ATP6V1H	ns
COX10	COX10	ns
COX11	COX11	ns
COX15	COX15	ns
COX17	COX17	ns
COX4I1	COX4I1	ns
COX4I2	COX4I2	ns
COX5A	COX5A	ns
COX5B	COX5B	ns
COX6A1	#N/A	#N/A
COX6A2	COX6A2	ns
COX6B1	#N/A	#N/A
COX6B2	#N/A	#N/A
COX6C	#N/A	#N/A
COX6CP3	#N/A	#N/A
COX7A1	COX7A1	ns
COX7A2	COX7A2	ns
COX7A2L	COX7A2L	ns
COX7B	#N/A	#N/A
COX7B2	#N/A	#N/A
COX7C	COX7C	ns
COX8A	COX8A	ns
COX8C	#N/A	#N/A
CYC1	CYC1	ns
LHPP	LHPP	ns
MT-ATP6	#N/A	#N/A
MT-ATP8	MT-ATP8	1.48487
MT-CO1	#N/A	#N/A
MT-CO2	MT-CO2	1.85357
MT-CO3	#N/A	#N/A
MT-CYB	#N/A	#N/A
MT-ND1	MT-ND1	2.26701
MT-ND2	#N/A	#N/A
MT-ND3	MT-ND3	1.76472
MT-ND4	MT-ND4	1.78903
MT-ND4L	#N/A	#N/A
MT-ND5	#N/A	#N/A
MT-ND6	MT-ND6	1.68844
NDUFA1	#N/A	#N/A
NDUFA10	NDUFA10	ns
NDUFA11	#N/A	#N/A
NDUFA2	NDUFA2	ns
NDUFA3	#N/A	#N/A
NDUFA4	#N/A	#N/A
NDUFA4L2	NDUFA4L2	ns
NDUFA5	#N/A	#N/A
NDUFA6	NDUFA6	ns
NDUFA7	#N/A	#N/A
NDUFA8	NDUFA8	ns
NDUFA9	#N/A	#N/A
NDUFAB1	#N/A	#N/A
NDUFB1	#N/A	#N/A
NDUFB10	NDUFB10	ns
NDUFB2	NDUFB2	ns
NDUFB3	NDUFB3	ns
NDUFB4	NDUFB4	ns
NDUFB5	#N/A	#N/A
NDUFB6	NDUFB6	ns
NDUFB7	NDUFB7	ns
NDUFB8	#N/A	#N/A
NDUFB9	NDUFB9	ns
NDUFC1	NDUFC1	ns
NDUFC2	#N/A	#N/A
NDUFS1	NDUFS1	ns
NDUFS2	NDUFS2	ns
NDUFS3	NDUFS3	ns
NDUFS4	NDUFS4	ns
NDUFS5	NDUFS5	ns
NDUFS6	NDUFS6	ns
NDUFS7	NDUFS7	ns
NDUFS8	#N/A	#N/A
NDUFV1	NDUFV1	ns
NDUFV2	NDUFV2	ns
NDUFV3	NDUFV3	-1.7339
PPA1	PPA1	ns
PPA2	PPA2	ns
SDHA	SDHA	ns
SDHB	SDHB	ns
SDHC	SDHC	ns
SDHD	#N/A	#N/A
TCIRG1	TCIRG1	ns
UQCR10	#N/A	#N/A
UQCR11	#N/A	#N/A
UQCRB	#N/A	#N/A
UQCRC1	UQCRC1	ns
UQCRC2	UQCRC2	ns
UQCRFS1	UQCRFS1	ns
UQCRH	#N/A	#N/A
UQCRHL	#N/A	#N/A
UQCRQ	UQCRQ	ns
#N/A: non-available annotation in canine genome
ns: no significance in differential expression
